# Supplementary material for: Isolation of Dual-Active Drugs with Anticancer and Antibacterial Activities That Target Both Tubulin and FtsZ
Source: Antibiotics (Basel). 2025 Oct 13;14(10):1014. doi: 10.3390/antibiotics14101014 (PMC12561670; doi:10.3390/antibiotics14101014)
Supplement: Supplementary file 1 [file antibiotics-14-01014-s001.zip]

Archive with 1 entries (1 files):
- antibiotics-3791415-supplementary.pdf
